# Supplementary material for: Admission Serum Total Brain-Derived Neurotrophic Factor and Angiographic No-Reflow in Non-ST-Segment Elevation Myocardial Infarction Undergoing Percutaneous Coronary Intervention
Source: Medicina (Kaunas). 2026 Jun 23;62(7):1211. doi: 10.3390/medicina62071211 (PMC13413712; doi:10.3390/medicina62071211)
Supplement: Supplementary file 1 [file medicina-62-01211-s001.zip]

Archive with 1 entries (1 files):
- medicina-4369168-supplementary.pdf
